# Supplementary material for: Integrating Novel and Classical Prognostic Factors in Locally Advanced Cervical Cancer: A Machine Learning-Based Predictive Model (ESTHER Study)
Source: J Pers Med. 2025 Apr 15;15(4):153. doi: 10.3390/jpm15040153 (PMC12029003; doi:10.3390/jpm15040153)
Supplement: Supplementary file 1 [file jpm-15-00153-s001.zip]

Archive with 1 entries (1 files):
- jpm-3535890-supplementary.pdf
